# Supplementary material for: Aquaporin-1 and Aquaporin-4 Expression in Ependyma, Choroid Plexus and Surrounding Transition Zones in the Human Brain
Source: Biomolecules. 2023 Jan 22;13(2):212. doi: 10.3390/biom13020212 (PMC9953559; doi:10.3390/biom13020212)
Supplement: Supplementary file 1 [file biomolecules-13-00212-s001.zip]

Archive with 1 entries (1 files):
- biomolecules-2143717-supplementary.pdf
